# Supplementary material for: Design, Synthesis, and In Vitro Evaluation of Novel Indolyl DiHydropyrazole Derivatives as Potential Anticancer Agents
Source: Molecules. 2021 Aug 29;26(17):5235. doi: 10.3390/molecules26175235 (PMC8434462; doi:10.3390/molecules26175235)
Supplement: Supplementary file 1 [file molecules-26-05235-s001.zip]

Archive with 1 entries (1 files):
- molecules-1254174-supplementary.pdf
